# Supplementary material for: A New Strategy in Observer Modeling for Greenhouse Cucumber Seedling Growth
Source: Front Plant Sci. 2017 Aug 8;8:1297. doi: 10.3389/fpls.2017.01297 (PMC5550725; doi:10.3389/fpls.2017.01297)
Supplement: Supplementary file 1 [file DataSheet1.ZIP]

Archive with 64 entries (54 files):
- CCA results/
- CCA results/E_G1/
- CCA results/E_G1/Canonical Correlation Coefficients.xls
- CCA results/E_G1/Correlation Loading for U and E.xls
- CCA results/E_G1/Correlation Loading for V and G.xls
- CCA results/E_G1/Explanation Proportion U for E.xls
- CCA results/E_G1/Explanation Proportion V for.xls
- CCA results/E_G1/Qi.xls
- CCA results/E_G2/
- CCA results/E_G2/Canonical Correlation Coefficients.xls
- CCA results/E_G2/Correlation Loading for U and E.xls
- CCA results/E_G2/Correlation Loading for V and G.xls
- CCA results/E_G2/Explanation Proportion U for E.xls
- CCA results/E_G2/Explanation Proportion V for G.xls
- CCA results/E_G2/Qi.xls
- CCA results/E_G3/
- CCA results/E_G3/Canonical Correlation Coefficients.xls
- CCA results/E_G3/Correlation Loading for U and E.xls
- CCA results/E_G3/Correlation Loading for V and G.xls
- CCA results/E_G3/Explanation Proportion U for E.xls
- CCA results/E_G3/Explanation Proportion V for G.xls
- CCA results/E_G3/Qi.xls
- CCA results/P1_G3/
- CCA results/P1_G3/Canonical Correlation Coefficients.xls
- CCA results/P1_G3/Correlation Loading for U and P.xls
- CCA results/P1_G3/Correlation Loading for V and G.xls
- CCA results/P1_G3/Explanation Proportion U for P.xls
- CCA results/P1_G3/Explanation Proportion V for G.xls
- CCA results/P1_G3/Qi.xls
- CCA results/P2_G1/
- CCA results/P2_G1/Canonical Correlation Coefficients.xls
- CCA results/P2_G1/Correlation Loading for U and P.xls
- CCA results/P2_G1/Correlation Loading for V and G.xls
- CCA results/P2_G1/Explanation Proportion U for P.xls
- CCA results/P2_G1/Explanation Proportion V for G.xls
- CCA results/P2_G1/Qi.xls
- CCA results/P2_G3/
- CCA results/P2_G3/Canonical Correlation Coefficients.xls
- CCA results/P2_G3/Correlation Loading for U and P.xls
- CCA results/P2_G3/Correlation Loading for V and G.xls
- CCA results/P2_G3/Explanation Proportion U for P.xls
- CCA results/P2_G3/Explanation Proportion V for G.xls
- CCA results/P2_G3/Qi.xls
- CCA results/P3_G2/
- CCA results/P3_G2/Canonical Correlation Coefficients.xls
- CCA results/P3_G2/Correlation Loading for U and P.xls
- CCA results/P3_G2/Correlation Loading for V and G.xls
- CCA results/P3_G2/Explanation Proportion U for P.xls
- CCA results/P3_G2/Explanation Proportion V for G.xls
- CCA results/P3_G2/Qi.xls
- CCA results/P3_G3/
- CCA results/P3_G3/Canonical Correlation Coefficients.xls
- CCA results/P3_G3/Correlation Loading for U and P.xls
- CCA results/P3_G3/Correlation Loading for V and G.xls
- CCA results/P3_G3/Explanation Proportion U for P.xls
- CCA results/P3_G3/Explanation Proportion V for G.xls
- CCA results/P3_G3/Qi.xls
- CCA results/P4_G3/
- CCA results/P4_G3/Canonical Correlation Coefficients.xls
- CCA results/P4_G3/Correlation Loading for U and P.xls
- CCA results/P4_G3/Correlation Loading for V and G.xls
- CCA results/P4_G3/Explanation Proportion U for P.xls
- CCA results/P4_G3/Explanation Proportion V for G.xls
- CCA results/P4_G3/Qi.xls
