# Supplementary material for: A New Strategy in Observer Modeling for Greenhouse Cucumber Seedling Growth
Source: Front Plant Sci. 2017 Aug 8;8:1297. doi: 10.3389/fpls.2017.01297 (PMC5550725; doi:10.3389/fpls.2017.01297)
Supplement: Supplementary file 1 [file DataSheet1.ZIP › CCA results/E_G1/Correlation Loading for U and E.xls]

## Sheet: Sheet1
-0.0130781	0.0990977	-0.340608	0.250697
0.330681	0.584722	-0.234376	0.199346
-0.915495	0.250539	0.254215	0.0103193
-0.377941	0.400937	-0.0796426	-0.189197
-0.433441	0.197301	0.216263	-0.424967
-0.016769	-0.380659	0.0329617	0.776786
0.0269142	0.306927	0.0441165	-0.682815
0.203665	0.380731	-0.255982	-0.557731
