# Supplementary material for: A New Strategy in Observer Modeling for Greenhouse Cucumber Seedling Growth
Source: Front Plant Sci. 2017 Aug 8;8:1297. doi: 10.3389/fpls.2017.01297 (PMC5550725; doi:10.3389/fpls.2017.01297)
Supplement: Supplementary file 1 [file DataSheet1.ZIP › CCA results/E_G1/Correlation Loading for V and G.xls]

## Sheet: Sheet1
0.94137	0.336468	0.00637486	-0.0238941
0.152712	0.318262	0.396452	-0.847475
0.0313556	0.646045	0.71654	-0.261176
0.242713	0.160332	0.949236	0.11973
