# Supplementary material for: A New Strategy in Observer Modeling for Greenhouse Cucumber Seedling Growth
Source: Front Plant Sci. 2017 Aug 8;8:1297. doi: 10.3389/fpls.2017.01297 (PMC5550725; doi:10.3389/fpls.2017.01297)
Supplement: Supplementary file 1 [file DataSheet1.ZIP › CCA results/E_G2/Correlation Loading for U and E.xls]

## Sheet: Sheet1
0.0702106	-0.409076	-0.0838862	0.211572
-0.491854	-0.209097	-0.188414	0.0169136
0.173156	-0.0959996	-0.57201	0.666232
-0.215007	-0.318467	-0.257033	0.636637
-0.155177	0.0905822	-0.36915	0.393922
0.635253	0.173507	-0.344483	-0.470811
-0.564666	-0.0116244	0.235138	0.194423
-0.685695	-0.153656	0.174262	-0.324639
