# Supplementary material for: A New Strategy in Observer Modeling for Greenhouse Cucumber Seedling Growth
Source: Front Plant Sci. 2017 Aug 8;8:1297. doi: 10.3389/fpls.2017.01297 (PMC5550725; doi:10.3389/fpls.2017.01297)
Supplement: Supplementary file 1 [file DataSheet1.ZIP › CCA results/E_G2/Correlation Loading for V and G.xls]

## Sheet: Sheet1
0.295955	-0.902803	0.19901	-0.240319
0.272852	-0.868407	-0.178892	0.373387
0.63853	-0.670375	-0.365473	-0.096468
0.0256114	-0.869426	-0.347873	-0.349897
