# Supplementary material for: A New Strategy in Observer Modeling for Greenhouse Cucumber Seedling Growth
Source: Front Plant Sci. 2017 Aug 8;8:1297. doi: 10.3389/fpls.2017.01297 (PMC5550725; doi:10.3389/fpls.2017.01297)
Supplement: Supplementary file 1 [file DataSheet1.ZIP › CCA results/E_G3/Correlation Loading for U and E.xls]

## Sheet: Sheet1
-0.187371	-0.3038	0.00661618	-0.119765
0.439208	-0.389158	0.193481	-0.163555
-0.209991	0.0339831	-0.612326	-0.658122
0.0410839	-0.343373	-0.548095	-0.216913
0.109418	0.00965271	-0.566315	-0.319508
-0.368337	0.398137	0.734036	-0.349012
0.387206	-0.269097	-0.489653	0.348644
0.466394	-0.477736	-0.0512269	0.239132
