# Supplementary material for: A New Strategy in Observer Modeling for Greenhouse Cucumber Seedling Growth
Source: Front Plant Sci. 2017 Aug 8;8:1297. doi: 10.3389/fpls.2017.01297 (PMC5550725; doi:10.3389/fpls.2017.01297)
Supplement: Supplementary file 1 [file DataSheet1.ZIP › CCA results/E_G3/Correlation Loading for V and G.xls]

## Sheet: Sheet1
-0.145222	0.970029	-0.147875	-0.126832
-0.0233133	0.851073	0.497372	0.16659
0.279749	0.887126	0.0582982	0.362423
-0.325301	0.803675	-0.262732	0.423389
