# Supplementary material for: A New Strategy in Observer Modeling for Greenhouse Cucumber Seedling Growth
Source: Front Plant Sci. 2017 Aug 8;8:1297. doi: 10.3389/fpls.2017.01297 (PMC5550725; doi:10.3389/fpls.2017.01297)
Supplement: Supplementary file 1 [file DataSheet1.ZIP › CCA results/E_G3/Explanation Proportion V for G.xls]

## Sheet: Sheet1
0.0514283	0.774542	0.085418	0.0886118	1
