# Supplementary material for: A New Strategy in Observer Modeling for Greenhouse Cucumber Seedling Growth
Source: Front Plant Sci. 2017 Aug 8;8:1297. doi: 10.3389/fpls.2017.01297 (PMC5550725; doi:10.3389/fpls.2017.01297)
Supplement: Supplementary file 1 [file DataSheet1.ZIP › CCA results/P1_G3/Correlation Loading for U and P.xls]

## Sheet: Sheet1
0.672534	-0.58473	0.364897	-0.0427765
-0.310736	-0.659829	0.158736	-0.320293
-0.538041	-0.475219	-0.399394	0.371218
-0.69709	0.219501	-0.13037	-0.216235
-0.744734	0.275654	-0.252581	-0.127661
-0.255551	0.180299	-0.391415	-0.173065
-0.724928	0.28238	-0.295039	-0.13101
0.589235	-0.584494	0.36683	-0.100834
-0.239728	-0.690139	0.249762	-0.341653
-0.100256	0.0907302	0.14263	-0.138991
