# Supplementary material for: A New Strategy in Observer Modeling for Greenhouse Cucumber Seedling Growth
Source: Front Plant Sci. 2017 Aug 8;8:1297. doi: 10.3389/fpls.2017.01297 (PMC5550725; doi:10.3389/fpls.2017.01297)
Supplement: Supplementary file 1 [file DataSheet1.ZIP › CCA results/P1_G3/Correlation Loading for V and G.xls]

## Sheet: Sheet1
0.746194	-0.489305	-0.354855	-0.279022
0.920166	-0.300952	0.246683	0.0432544
0.882464	-0.233964	-0.238697	0.33097
0.499006	-0.790372	-0.299498	0.191329
