# Supplementary material for: A New Strategy in Observer Modeling for Greenhouse Cucumber Seedling Growth
Source: Front Plant Sci. 2017 Aug 8;8:1297. doi: 10.3389/fpls.2017.01297 (PMC5550725; doi:10.3389/fpls.2017.01297)
Supplement: Supplementary file 1 [file DataSheet1.ZIP › CCA results/P2_G1/Correlation Loading for U and P.xls]

## Sheet: Sheet1
-0.642982	-0.602101	0.219207	0.0975692
-0.202258	-0.576444	0.165279	-0.207059
-0.930592	-0.146725	-0.123346	-0.174737
-0.244819	-0.528425	-0.474204	-0.234481
-0.456594	-0.457974	0.590767	0.220701
-0.643725	-0.600864	0.218394	0.0976335
-0.3776	-0.329526	0.641263	0.290897
-0.455518	-0.459194	0.591727	0.221131
-0.0293157	-0.683988	0.219438	-0.197624
0.400002	-0.10707	0.223361	-0.00646914
