# Supplementary material for: A New Strategy in Observer Modeling for Greenhouse Cucumber Seedling Growth
Source: Front Plant Sci. 2017 Aug 8;8:1297. doi: 10.3389/fpls.2017.01297 (PMC5550725; doi:10.3389/fpls.2017.01297)
Supplement: Supplementary file 1 [file DataSheet1.ZIP › CCA results/P2_G1/Correlation Loading for V and G.xls]

## Sheet: Sheet1
0.986643	0.151578	-0.0505392	-0.0317105
0.323178	-0.207552	0.670768	-0.634467
0.289326	-0.374448	-0.0211438	-0.8807
0.385248	-0.79282	-0.26168	-0.393121
