# Supplementary material for: A New Strategy in Observer Modeling for Greenhouse Cucumber Seedling Growth
Source: Front Plant Sci. 2017 Aug 8;8:1297. doi: 10.3389/fpls.2017.01297 (PMC5550725; doi:10.3389/fpls.2017.01297)
Supplement: Supplementary file 1 [file DataSheet1.ZIP › CCA results/P2_G3/Correlation Loading for U and P.xls]

## Sheet: Sheet1
0.78818	-0.276248	0.0894369	0.362621
0.660744	-0.0607997	-0.0958048	0.0275351
0.642251	0.339796	-0.0650394	0.58135
0.521496	0.110989	-0.26602	-0.320861
0.647554	-0.407028	0.224328	0.148598
0.787788	-0.274844	0.0896298	0.361796
0.5113	-0.391541	0.312171	0.202106
0.64763	-0.408898	0.224457	0.149225
0.675237	-0.139107	-0.0788251	-0.130259
-0.0345696	-0.116936	0.0366632	-0.408294
