# Supplementary material for: A New Strategy in Observer Modeling for Greenhouse Cucumber Seedling Growth
Source: Front Plant Sci. 2017 Aug 8;8:1297. doi: 10.3389/fpls.2017.01297 (PMC5550725; doi:10.3389/fpls.2017.01297)
Supplement: Supplementary file 1 [file DataSheet1.ZIP › CCA results/P2_G3/Correlation Loading for V and G.xls]

## Sheet: Sheet1
-0.762712	0.0485481	-0.530313	-0.366989
-0.684671	-0.535394	-0.490826	0.0605792
-0.524946	-0.118374	-0.823453	0.179843
-0.86329	0.290043	-0.378074	0.166327
