# Supplementary material for: A New Strategy in Observer Modeling for Greenhouse Cucumber Seedling Growth
Source: Front Plant Sci. 2017 Aug 8;8:1297. doi: 10.3389/fpls.2017.01297 (PMC5550725; doi:10.3389/fpls.2017.01297)
Supplement: Supplementary file 1 [file DataSheet1.ZIP › CCA results/P3_G2/Correlation Loading for U and P.xls]

## Sheet: Sheet1
-0.829407	-0.0956575	-0.0267079	0.0621681
-0.222746	-0.0988734	-0.445333	0.165241
0.189056	-0.0588397	-0.829712	-0.135207
0.706697	-0.310091	0.0987852	0.139192
0.847033	-0.028802	-0.0401017	0.263874
0.227838	0.0641397	-0.121474	0.40287
0.844037	0.0466144	-0.0794521	0.325041
-0.761885	-0.136496	-0.016749	0.0934789
-0.14487	-0.416023	-0.0716379	0.359641
0.158941	-0.359288	0.335322	-0.0132683
