# Supplementary material for: A New Strategy in Observer Modeling for Greenhouse Cucumber Seedling Growth
Source: Front Plant Sci. 2017 Aug 8;8:1297. doi: 10.3389/fpls.2017.01297 (PMC5550725; doi:10.3389/fpls.2017.01297)
Supplement: Supplementary file 1 [file DataSheet1.ZIP › CCA results/P3_G2/Correlation Loading for V and G.xls]

## Sheet: Sheet1
-0.41588	0.899644	0.125503	-0.0439746
-0.493979	0.490582	0.714754	-0.0666354
-0.617302	0.51469	0.363353	0.471176
-0.0240957	0.846661	0.404745	0.344625
