# Supplementary material for: A New Strategy in Observer Modeling for Greenhouse Cucumber Seedling Growth
Source: Front Plant Sci. 2017 Aug 8;8:1297. doi: 10.3389/fpls.2017.01297 (PMC5550725; doi:10.3389/fpls.2017.01297)
Supplement: Supplementary file 1 [file DataSheet1.ZIP › CCA results/P3_G3/Correlation Loading for U and P.xls]

## Sheet: Sheet1
-0.851718	0.0261764	0.0143634	0.054916
-0.187352	-0.505193	-0.0326395	0.15812
0.261735	-0.634488	0.0656759	0.591822
0.669781	-0.195621	0.268398	-0.31701
0.850243	-0.22436	0.00795389	-0.274755
0.289694	-0.523334	-0.265891	-0.334522
0.854997	-0.230672	-0.0703233	-0.268045
-0.800296	0.0691793	0.0752362	0.016448
-0.204534	-0.254827	0.282935	-0.320309
0.0472762	0.405141	0.470192	-0.301887
