# Supplementary material for: A New Strategy in Observer Modeling for Greenhouse Cucumber Seedling Growth
Source: Front Plant Sci. 2017 Aug 8;8:1297. doi: 10.3389/fpls.2017.01297 (PMC5550725; doi:10.3389/fpls.2017.01297)
Supplement: Supplementary file 1 [file DataSheet1.ZIP › CCA results/P3_G3/Correlation Loading for V and G.xls]

## Sheet: Sheet1
0.308002	0.318933	0.86006	0.252415
0.62967	0.637913	0.426871	-0.119849
0.59642	0.190685	0.703941	-0.335247
-0.0367455	0.385206	0.88767	-0.249614
