# Supplementary material for: A New Strategy in Observer Modeling for Greenhouse Cucumber Seedling Growth
Source: Front Plant Sci. 2017 Aug 8;8:1297. doi: 10.3389/fpls.2017.01297 (PMC5550725; doi:10.3389/fpls.2017.01297)
Supplement: Supplementary file 1 [file DataSheet1.ZIP › CCA results/P4_G3/Correlation Loading for U and P.xls]

## Sheet: Sheet1
0.636365	-0.275206	-0.34094	-0.197394
0.0520144	-0.326752	-0.479777	-0.100118
-0.0909831	-0.63599	-0.299043	-0.51204
0.347369	-0.366408	0.0964061	0.292536
0.642387	0.140926	-0.295451	0.0762904
0.636209	-0.276061	-0.339691	-0.198554
0.517322	0.191291	-0.324564	0.0211216
0.642069	0.142289	-0.297095	0.0782343
0.22844	-0.290195	-0.247933	0.304079
0.369832	0.245731	0.227375	0.485359
