# Supplementary material for: A New Strategy in Observer Modeling for Greenhouse Cucumber Seedling Growth
Source: Front Plant Sci. 2017 Aug 8;8:1297. doi: 10.3389/fpls.2017.01297 (PMC5550725; doi:10.3389/fpls.2017.01297)
Supplement: Supplementary file 1 [file DataSheet1.ZIP › CCA results/P4_G3/Correlation Loading for V and G.xls]

## Sheet: Sheet1
0.500827	0.679072	-0.41611	-0.338949
-0.0143699	0.960142	-0.270654	0.0683189
0.219202	0.670657	-0.669682	0.231726
0.750617	0.589425	-0.235512	0.183536
